# Supplementary material for: Aphids May Facilitate the Spread of Sclerotinia Stem Rot in Oilseed Rape by Carrying and Depositing Ascospores
Source: J Fungi (Basel). 2024 Mar 6;10(3):202. doi: 10.3390/jof10030202 (PMC10971745; doi:10.3390/jof10030202)
Supplement: Supplementary file 1 [file jof-10-00202-s001.zip]

Archive with 1 entries (1 files):
- jof-2869378-supplementary.pdf
